# Supplementary material for: Effectiveness of a Motivational Nutritional Intervention through Social Networks 2.0 to Increase Adherence to the Mediterranean Diet and Improve Lung Function in Active Smokers: The DIET Study, a Randomized, Controlled and Parallel Clinical Trial in Primary Care
Source: Nutrients. 2021 Oct 14;13(10):3597. doi: 10.3390/nu13103597 (PMC8538243; doi:10.3390/nu13103597)
Supplement: Supplementary file 1 [file nutrients-13-03597-s001.zip]

Archive with 1 entries (1 files):
- nutrients-1392560-supplementary.pdf
